# Supplementary material for: DHX15 and Rig-I Coordinate Apoptosis and Innate Immune Signaling by Antiviral RNase L
Source: Viruses. 2024 Dec 13;16(12):1913. doi: 10.3390/v16121913 (PMC11680366; doi:10.3390/v16121913)
Supplement: Supplementary file 1 [file viruses-16-01913-s001.zip]

Archive with 1 entries (1 files):
- viruses-3310933-supplementary.pdf
